# Supplementary material for: Evaluation of a targeted anti-αvβ3 integrin near-infrared fluorescent dye for fluorescence-guided resection of naturally occurring soft tissue sarcomas in dogs
Source: Eur J Nucl Med Mol Imaging. 2024 Oct 22;52(3):1137–48. doi: 10.1007/s00259-024-06953-x (PMC11754361; doi:10.1007/s00259-024-06953-x)
Supplement: Supplementary file 6 — Supplementary file6 (XLSX 120 KB) [file 259_2024_6953_MOESM6_ESM.xlsx]

## Sheet: clinical data
Case ID number	control group=0 NIR group=1	dog breed	sex: male=1 male castrated=2 female=3 female castrated=4	Age at surgery (days)	Age at surgery (years)	Body weight (kg)	BCS (1-9)	Skin pigmentation in tumor region no=0 yes=1	Primary tumor =1 scar/recidive=2	recurrence (days)	Tumor lokalization abdomen and inguinal = 1 lateral abdomen = 2 dorso-lateral thorax = 3 thorax sternal and craial abdomen = 4 front limb = 5 hind limb = 6 neck = 7 head = 8 muzzle = 9 perineal/scrotal/preputial = 10 ischiatic tuberosity =11	tumor size (palpation) (cm)	Pulmonary metastases no=0 yes=1	Surgical intervention and wound closure	LN resection no=0 yes=1	LN metastasis no=0 yes=1	Ln NIR signal no=0 yes=1	time between injection and imaging (h:min)	preoperative complications no=0 yes=1	intraoperative complications no=0 yes=1	postoperative complications no= 0 yes=1	Grade of complication grade I grade II grade III a or b grade IV grade V	Type of complication	Type of intervention	oncological postoperative treatment none=0 surgical revision=1 RT=2 Chemo=3	postoperative treatment recommendation	Recurrence (yes/no)	Time to recurrence (days)	Treatment of recurrence	alive=1 dead=0	date of death	Reason for death	Time to death	Follow up (days)
1	1	mixed breed	1	4424	12.1205	25.7	5	1	2	61	6	99999	0	3 cm lateral margin 1 fascial plane/primary closure	0	99999	99999	1 day, 12:10:00	0	0	0	none			none	none	no	99999	99999	0	2021-11-13	haemangiosarcoma	122	122
2	0	Havaneser	2	4964	13.6	7.7	5	0	1	99999	3	2x2.3	0	3 cm lateral margin 1 fascial plane/primary closure	0	99999	99999	1 day, 12:10:00	0	0	0	none			none	none	no	99999	99999	1				1028
3	0	Rhohodesian Ridgeback	2	3203	8.77534	39.3	5	1	2	68	6	15x13x11	0	amputation/primary closure	0	99999	99999	1 day, 12:00:00	0	0	1	grade V	pancreatitis/ gastritis/oesophagitis/death	pharmacologic treatment	none	none	no	99999	99999	0	2021-08-27	pancreatitis	13	16
4	1	French Bulldog	4	3686	10.0986	8.5	5	1	1	99999	7	4.2x3.3x2.2	0	3 cm lateral margin 1 fascial plane/primary closure	1	1	1	06:25:00	0	0	1	grade V	aspiration pneumonia/death	pharmacologic treatment	none	none	no	99999	99999	0	2021-09-09	aspiration pneumonia	1	1
5	0	mixed breed	2	4104	11.2438	25	7	0	1	99999	3	2.7x2.7x0.5	0	3 cm lateral margin 1 fascial plane/primary closure	0	99999	99999	11:00:00	0	0	0	none			none	none	no	99999	99999	0	2023-12-02	bad general condition, no diagnosis, suspected renal neoplasia	696	696
6	1	Malinois	4	2254	6.17534	25.2	5	0	2	265	3	3x2.4x1.7	1	thoracic wall resection and resonstruction (mesh)	0	99999	99999	12:45:00	0	0	0	none			Chemo	Chemo	no	99999	99999	1				875
7	1	Blanc Suisse	4	1721	4.71507	33	5	0	1	99999	5	2.3x1.5	0	3 cm lateral margin 1 fascial plane/brachial axial pattern flap	0	99999	99999	12:22:00	0	0	1	grade IIIb	patial flap necrosis/deep surgical site infection	surgical intervention, pharmacologic treatment	none	none	no	99999	99999	1				868
8	1	mixed breed	2	3927	10.7589	23	7	1	1	99999	11	9.8x7	0	3 cm lateral margin 1 fascial plane/caudal superficial epigastric axial pattern flap	0	99999	99999	12:05:00	0	0	1	grade IIIb	patial flap necrosis/seroma formation	surgical intervention, pharmacologic treatment	none	none	no	99999	99999	1				819
9	0	Labrador Retriever	2	2770	7.58904	26	6	1	1	99999	3	0.9x1.1x1	0	3 cm lateral margin 1 fascial plane/primary closure	0	99999	99999	12:10:00	0	0	0	none			none	RT	no	99999	99999	1				805
10	0	Siberian Husky	1	4533	12.4192	21.1	4	0	2	257	4	9.3x7.5x3	0	3 cm lateral margin 1 fascial plane/primary closure	0	99999	99999	12:30:00	0	0	1	grade I	seroma	none	none	RT	no	99999	99999	1				791
11	1	Englische Bulldog	1	447	1.22466	28.7	4	1	1	99999	3	5.3x3.9	0	3 cm lateral margin 1 fascial plane/primary closure	0	99999	99999	12:10:00	0	0	0	none			Chemo	Chemo	no	99999	99999	1				784
12	1	Podengo Portugues	4	2322	6.36164	25.5	5	0	1	99999	5	7.9x4.5	0	amputation/primary closure	1	0	1	11:50:00	0	0	1	grade I	seroma/regurgitation/vomiting	pharmacologic treatment	RT	RT	yes	55	surgery and RT	0	2022-09-29	sarcoma, metastases	141	141
13	0	mixed breed	2	5254	14.3945	29.35	5	1	1	99999	3	3x3x3	0	3 cm lateral margin 1 fascial plane/primary closure	0	99999	99999	12:15:00	0	0	0	none			none	none	no	99999	99999	0	2024-03-29	digital melanoma metastasis	681	681
14	0	Golden Retriever	2	4032	11.0466	36.5	7	0	1	99999	11	2x3x2	0	3 cm lateral margin 1 fascial plane/primary closure	1	0	0	12:00:00	0	0	1	grade I	seroma vs superficial SSI	pharmacologic treatment	none	none	no	99999	99999	1				651
15	1	Giant Schnauzer	2	2857	7.8274	32.5	5	1	1	99999	11		0	Hemipelvectomy, amputation, hemilaninectomy	0	99999	99999	12:05:00	0	0	1	grade IIIb	DSSI, L7-S1 Subluxation/instability after hemilaminectomy	surgical intervention, pharmacologic treatment	none	none	no	99999	99999	0	2024-05-07	age related weakness	557	557
16	1	Westhighland White Terrier	2	2349	6.43562	9	6	0	1	99999	11		0	Hemipelvectomy, amputation, hemilaninectomy	1	0	1	12:40:00	0	0	1	grade IIIb	deep SSI		none	none	no	99999	99999	1				562
17	0	mixed breed	2	4942	13.5397	9.1	5	0	2	622	6	2x2	0	3 cm lateral margin 1 fascial plane/cranial superficial epigastric flap	0	99999	99999	12:21:00	0	0	1	grade IIIb	flap necrosis	surgical intervention	none	RT/amputation	yes	291	none	1				534
18	1	French Bulldog	1	3228	8.84384	14.2	6	1	2	1301	10	1.1x1.1	0	3 cm lateral margin 1 fascial plane/primary closure	0	99999	99999	12:35:00	0	0	0	none			none	none	no	99999	99999	1				511
19	0	Gordon Setter	1	2861	7.83836	46	7	1	2	133	4	7x7x5	0	4 cm lateral margin 1 fascial plane	1	0	0	12:05:00	0	0	1	grade IIIb	flap necrosis	surgical intervention, pharmacologic treatment	none	none	no	99999	99999	1				462
20	0	mixed breed	4	4287	11.7452	29	5	0	1	99999	4	4x3.5x3.8	0	3 cm lateral margin 1 fascial plane/primary closure	1	0	0	11:40:00	0	0	0	none			none	none	no	99999	99999	1				385

## Sheet: CT imaging
ID					Pathological findings: TUMOR							Lymph Node					CT/MIR findings
Patient Nr.	KG Nr.	CT scan after SOP no=0 yes=1	Abdomen scan no=0 yes=1	Thorax scan no=0 yes=1	Tumor entity PWT=1 STS NOS=2 canine FS=3 PNST=4	Tumor Grade low=1 intermediate=2 high=3 ungraded=4	resection complete R0=0 incomplete R1=1	Tumor size max dimension	Tumor size middle dimension	Tumor size min dimension	Pathology tumor volume (cm3) = (p/6) × (L ×W× H)	LN resection no=0 yes=1	resected LN localization	Histology: LN metastasis no=0 yes=1	Ln NIR signal no=0 yes=1	Histological Ln diagnosis	Tumor localization	Demarcation pre-contrast no=0 poor=1 fair=2 good=3	Tumor extensions no=0 yes=1 cannot be ruled out=3	Description of tumor extensions	Tumor size max dimension	Tumor size middle dimension	Tumor size min dimension	tumor volume based on linear measurements (cm3) = (p/6) × (L ×W× H)	Feeding vessels	Tumor Volume (cm3) 3D Slicer	Tumor shape spindle-shaped=1 ovoid=2 multilobulated=3	presence of flat component no=0 yes =1	Post-contrast margin delineation no=0 poor=1 fair=2 good=3	Rim enhancement no=0 yes=1	Improved delineation after contrast medium application no=0 yes=1	Uniformity of contrast uptake homogenous=1 heterogenous=2	Mineralization no=0 yes=1	Adjuvant lesions no=0 yes=1	Involvement of muscles no=0 yes=1 possible=3	bone lysis no=0 yes=1	Involvement of neuro-vascular structures no=0 yes=1
1	2366906	0	0	1	1	1	0	2	2	0.8	1.67552	0					proximo-lateral fibula	1	1	>2 extensions, 27mm	4.49	2.18	0.83	4.25382	inconclusive	3.45444	1	1	3	0	1	2	0	0	1	0	0
5	2241864	1	0	1	1	1	0	2	1.9	1.5	2.98451	0					left thorax, T7-8, on top of the muscle/fascia	2	0	0	1.97	1.54	1.24	1.96973	few small	2.63806	2	0	2	0	0	1	0	0	0	0	0
7	2323453	1	0	1	1	1	0	2.2	1.5	1.4	2.41903	0					caudal on the right ulna	1	0	0	2.58	1.55	1.17	2.44983	few	2.81739	2	0	3	0	1	1	0	0	3	0	0
8	2382110	1	1	1	1	1	0	6.8	5	4.5	80.1106	0					right side of the flank, region cranial to the trochanter	3	0	no extension but fat stranding to caudal, 210mm	8.33	7.13	4.93	153.313	several large	161.89	3	0	3	1	1	2	0	0	3	0	1
9	2382792	1	1	1	3	1	0	1	0.7	0.4	0.146608	0					left ventral thorax, 4th ICR	1	1	2 extensions, 5mm	2.27	0.68	0.75	0.60617	inconclusive	0.611649	1	0	1	0	0	1	0	0	0	0	0
13	2380098	1	1	1	1	1	0	4.2	3.6	1.8	14.2503	0					right caudo-ventral thorax	3	1	several small extensions, <8.3mm	4.37	3.89	1.92	17.0896	few	15.69	1	0	3	1	0	2	0	0	0	0	0
14	2352189	1	1	1	1	1	0	2.7	2.5	1.1	3.88772	1	Ln inguinalis left	0	0	normal	left caudo-dorsal pelvic region at the height of the trochanter	3	1	several extensions, 18mm	4.25	3.08	2.35	16.1067	no	7.80636	1	0	3	0	0	1	0	0	0	0	0
17	2364190	1	0	1	1	1	1	not available	not available	not available	not available	0					right caudal elbow	1	1	several extensions, <17mm	2.86	1.95	0.76	2.21928	no	9.31722	1	0	2	1	1	2	0	0	0	0	0
18	2398292	1	1	1	1	1	0	not available	not available	not available	not available	0					ventro-median to anal glands and scrotum	2	3	inconclusive	5.25	3.68	1.43	14.4658	several small	6.30259	3	1	3	0	1	2	0	0	0	0	0
20	2405221	1	0	1	1	1	0	2.8	1.9	1.4	3.89976	1	Ln axillaris right, Ln prescapularis right	0	0	haemosiderosis	right axillary region	3	1	1 small extension, 3mm	3.2	2.9	3	14.577	few	10.4964	2	0	3	1	1	2	0	0	0	0	0
2	2320182	1	1	1	1	2	0	2	2	1	2.0944	0					right dorsal thorax, 7th rib	2	1	1 extension, 2.4mm	2.58	2.57	1.25	4.33972	inconclusive	3.39769	1	0	2	1	0	2	0	1	1	0	0
10	2369666	1	1	1	1	2	1	9.7	8	2	81.2625	0					left ventral thorax	1	1	1 extension to cranial, 210mm	11.52	7.16	2.59	111.857	inconclusive	73.1064	1	0	1	0	0	1	0	0	3	0	0
12	2385179	1	0	1	1	2	1	5.4	2.6	2.5	18.3783	1	Ln axillaris right, Ln prescapularis right	0	1	reactive hyperplasa (both Ln)	right medial upper arm on top of the muscles (M. biceps brachii)	1	3	inconclusive, fat stranding medial	8.8	5.1	3.5	82.3	no	62.6148	3	0	3	1	1	2	0	0	1	0	1
19	2401026	1	0	1	1	2	0	6	5	3.8	59.6903	1	Ln axillaris accessorius	0	0	reactive hyperplasia, purulent lymphadenitis	ventral thorax, 7th rib	2	1	2 extensions merging with the peritumoral oedema	6.02	5.67	3.09	55.2251	few small	49.0207	2	0	2	0	0	1	0	0	1	0	0
3	2371128	1	1	1	1	3	0	15	13	11	1123.12	0					left caudal tight	1	1	>1 extension, 4mm	13	12.59	9.86	844.976	several	904.938	3	0	2	1	1	2	0	0	3	0	0
4	2357755	1	0	1	2	3	0	5.4	3.2	2.2	19.9051	1	Ln prescapularis; Ln mandibulares	1	1	Ln prescap.: sarcoma met.; Ln mand.: carcinoma met.	right caudal neck/shoulder region	2	1	several short extensions, 3,7mm	3.95	3.33	2.48	17.0801	few	16.847	3	0	2	0	1	2	0	0	0	0	0
11	2384010	1	0	1	2	3	0	5	3	2.2	17.2788	0					right scapula on the M. infraspinatus	0	3	inconclusive	5.96	5.96	3.05	56.7272	inconclusive	34.9763	3	0	1	1	1	2	0	0	3	0	0
6	2378883	0	1	1	2	4	0	3.2	3	1.8	9.04779	0					right thorax, 6th-7th rib	2	1	1 extension, 7.4mm	3.15	2.47	1.79	7.29221	inconclusive	8.52291	3	0	2	1	1	2	0	0	3	0	0
15	2395123	1	1	1	4	4	0	not available	not available	not available	not available	0					left sciatic nerve	0	0	0	not available	not available	not available	not availabe	no	3.03	1	0	0	0	0	1	0	0	0	0	0
16	2396428	0	0	0	4	4	0	not available	not available	not available	not available	1	Ln inguinalis left	0	1	normal	left sciatic nerve	0	0	0	not available	not available	not available	not availabe	no	2.7	1	0	0	0	0	1	0	0	0	0	0

## Sheet: Pathology
				Macroscopic findings											Histology												Summary of completeness of resection combining histological findings of biopsies and tumor specimen
Case ID number	H-Number	B-Number	treatment group control=0 NIRF = 1	distance proximal / dorsal (cm)	distance margin distal/ ventral (cm)	distance margin cranial/ medial (cm)	distance margin cuadal/ lateral (cm)	distance deep margin (cm)	Fascia beneath the tumor no=0 yes=1	Tumor size length (cm)	Tumor size width (cm)	Tumor size heigh (cm)	Demarcation: well demarcated and encapsulated=0 poorly circumscribed=1 infiltrateive grouth/satellite lesions=2	macroscopically affected tissue layers: dermis=1 subcutis=2 muscle=3 dermis and subcutis=4 subcutis and muscle=5 nerve=6	Tumor entity PWT=1 STS NOS=2 canine FS=3 PNST=4	comment	Tumor Grade low=1 intermediate=2 high=3	Cellular differentiation score well differentiated=1 poorly differentiated=2 undifferentiated=3	Mitotic score 0-9 mitoses=1 10-19 mitoses=2 >19 mitoses=3	Mitotic activity (number of Mitoses/2,37 mm^2)	Tumor necrosis score no=0 <50%=1 >50%=2	distance tumor cells to proximal/ dorsal margin (cm)	distance tumor cells to distal/ ventral margin (cm)	distance tumor cells to cranial/ medial margin (cm)	distance tumor cells to caudal/lateral margin (cm)	deep margin tumor cell free yes=0 no=1	Biopsies 1cm lateral margin complete=0 incomplete=1	tumor specimen: 1cm lateral margin complete=0 incomplete=1	combined results: 1cm lateral margin complete=0 incomplete=1	Biopsies: 3cm lateral margin complete=0 incomplete=1	tumor specimen: 3cm lateral margin complete=0 incomplete=1	Biopsies: tumor bed complete=0 incomplete=1	tumor specimen: deep margin complete=0 incomplete=1	combined results completeness of resection: complete=0 incomplete=1	Immunohistochemistry for tumor diagnosis
1	H21-1832	B21-1120	1	7	1,5	2	4.5	0.1	1	2	2	0.8	0	4	1		1	1	1	0	0	7	0.9	0.15	1.5	0	99999	99999	99999	99999	0	0	0	0	none
2	H21-1996	B21-1238	0	1.6	2.1	4	3.4	99999	1	2	2	1	0	2	1	most likely 1 - no refined classification based on histomorphology	2	1	1	2	1	1.2	2	2.8	3	0	99999	99999	99999	99999	0	0	0	0	Periaxin: negative
3	H21-2048	B21-1342	0	5	99999	99999	99999	99999	99999	15	13	11	0	5	1	most likely 1 or 4 - no refined classification based on histomorphology	3	2	3	25	1	tumor cell free	99999	99999	99999	99999	99999	0	0	99999	0	0	0	0	none
4	H21-2260	B21-1403	1	2	2.3	0.8	1.3	0.3	1	5.4	3.2	2.2	0	4	2		3	3	3	44	0	2.2	2.6	0.9	2.1	0	0	0	0	0	0	0	0	0	none
5	H21-3156	B22-0050	0	2.9	3	1.5	3.3	2.3	1	2	1.9	1.5	0	4	1		1	1	1	3	0	2.5	2.5	2.8	2.6	0	0	0	0	99999	0	0	0	0	SMA: few positive neoplastic cells; Iba1: moderate amount of positive non-neoplastic cells within the neoplasia; Adipophilin: neoplastic cells negative
6	H22-0005	B22-0051	1	99999	8	4.5	2.5	0.5	1	3.2	3	1.8	0	5	2	suspected mesenchymal neoplasia, neuroectodermal or neuroendocrine tissue cannot be ruled out due to positive reaction for NSE nad Vimentin	99999	3	1	4	1	2.4	8	4.5	2.5	0	0	0	0	99999	0	0	0	0	Vimentin and NSE: positive; CD117, CD3, CD20, Granzym, Synaptophysin, PCK26, NeuN, Iba1, Desmin, SMA and Periaxin: negative
7	H22-0082	B22-0068	1	2	1	2.5	1.5	0.3	1	2.2	1.5	1.4	0	4	1		1	1	1	3	0	2.8	1.8	2.2	1.8	0	0	0	0	99999	0	0	0	0	none
8	H22-0571	B22-0507	1	3.2	3.5	>2	>2	99999	1	6.8	5	4.5	0	4	1		1	1	1	2-3	0	1.6	1.7	2.2	1.9	0	0	0	0	0	0	0	0	0	Periaxin: negative
9	H22-0661	B22-0541	0	4.7	4.5	4.3	4.1	99999	1	0.7	1	0.4	0	4	3		1	1	1	0	0	2.6	2.2	2	3.8	0	0	0	0	99999	0	0	0	0	none
10	H22-0760	B22-0677	0	2.8	3	2.5	2	99999	1	9.7	8	2	1	2	1		2	2	2	0-18	1	1.3	1.9	1.8	1.2	1	0	1	1	99999	1	0	1	1	none
11	H22-0896	B22-0708	1	3.8	4.2	1	6	99999	1	5	3	2.2	0	3	2		3	3	2	5-12	1	2.6	2.3	2.8	4.1	0	1	0	1	0	0	0	0	0	Periaxin, Iba-1, CD31, GFAP, S100, Desmin: negative
12	H22-1200	B22-0786	1	3.5	3.7	2.7	4.5	99999	1	5.4	2.6	2.5	1	4	1		2	2	1	3-10	1	3.6	1.1	1.7	2.6	1	0	1	1	0	1	0	1	1	none
13	H22-1246	B22-0790	0	4.2	2.2	3.7	3.1	99999	1	3.6	4.2	1.8	0	4	1		1	1	1	2	1	3.1	1.6	3.5	2.8	0	0	0	0	0	0	0	0	0	none
14	H22-2003	B22-1162	0	4.1	4.4	3.7	3.7	99999	1	2.7	2.5	1.1	0	2	1		1	1	1	2	0	4.1	4.1	3.3	3.4	0	0	0	0	0	0	0	0	0	none
15	H22-2604	B22-1652	1	4	2	1	2	99999	1	99999	99999	99999	0	6	4		99999	99999	99999	99999	0	5.3	99999	99999	99999	0	0	0	0	0	0	0	0	0	none
16	H22-2714	B22-1694	1	5	99999	99999	99999	99999	99999	99999	99999	99999	0	6	4		99999	99999	99999	99999	0	3.9	99999	99999	99999	0	0	0	0	0	0	0	0	0	none
17	H22-2999	B22-1855	0	99999	99999	99999	99999	99999	99999	99999	99999	99999	2	5	1		1	1	1	6	0	6	1.2	1.4	2.9	1	1	1	1	0	1	1	1	1	none
18	H23-0020	B23-0007	1	99999	99999	99999	99999	99999	99999	99999	99999	99999	2	4	1		1	1	1	3	0	2.3	2.3	1.5	1.9	0	1	0	1	0	0	0	0	0	none
19	H23-0020	B23-0280	0	3	5	3	3	99999	1	5	6	3.8	0	1	1		2	2	2	14	1	3	3.6	2.9	2	0	0	0	0	0	0	0	0	0	none
20	H23-1035	B23-0584	0	6.2	6	4.5	2.2	1	1	2.8	1.9	1.4	0	2	1		1	1	1	0-2	0	4.4	4	4.4	13.5	0	0	0	0	0	0	0	0	0	GFAP and Periaxin: negative
																													incomplete 1cm lateral margins: control: n=2/9 (22.2%) NIR: n=3/9 (33.3%) total: n=5/18 (27.8%)					incomplete (R1) resection margins: control: n=2/10 (20%) NIR: n=1/10 (10%) total: n=3/20 (15%)
																																														KARA Ränder
																																															gelb	24	19.1
																																															rot	24	22.3
																																															blau	24	28.7
																																														SKY Ränder	proximal = 13.5+17.8+7,6
																																															39
																																															distal=8.8+11.3
																																															20.1
																																													MAIRA	rot
																																														55.7
																																														39.5
																																														blau
																																														13.5
																																														20.1
																																														grü
																																														44.2
																																														45.1
																																														gelb
																																														44.2
[truncated: 4 more columns]

## Sheet: IHC whole tissue biopsy
					Visual qualitative and semiquantitative assessment												Quantitative analysis (Visiopharm) of tissue biopsies (no microscopic differentiation tumor vs peritumoral tissue)
Case ID number	H-Number	B-Number	treatment group control=0 NIRF = 1	ID slide	tumor cells in sample no=0 yes =1	tumor cells neg=0 pos =1	% of tumor cells labeled (estimate 0-100%)	% of (tumor) cells labeled 1=absence/weak labelling in <1% 2= labelling of 1- <10% 3= labelling of 10- <50% 4= labelling of =>50%	Labelling Intensity 0= no 1=weak 2=intermediate 3=strong	final grade of positivity (% labeled cellyxLabelling Intensity) 0 no expression 1 to 3 low 4 to 6 intermediate 8 to 12 high	final grade of positivity (% labeled cellyxLabelling Intensity) 0 = no expression 1= low 3= intermediate 4= high	overexpression of integrin in tumor compred to peritumoral tissue no=0 yes=1	Lymph nodes no= 0 yes=1	LN localization	Ln metastases no=0 yes =1	Integrin expression in lymphatic tissue no=0 yes =1	mean staining intensity (MI)	Intensity1_area µm2 per 10HPF	Intensity2_area µm2 per 10HPF	Intensity3_area µm2 per 10HPF	Intensity4_area µm2 per 10HPF	total area stained µm2 (Intensity level 1-4) per 10 HPF (2 370 000 µm2)	% stained area intensity1	% stained area intensity2	% stained area intensity3	% stained area intensity4	% total stained area	T/N ratio (total stained area tumor biopsy/total stained area tumor bed biopsy)	T/tumor bed ratio: ≤ 10 = 0 > 10 =1	T/N ratio (total stained area tumor biopsy/total stained area 3cm margin biopsy)	T/3cm margin ratio: ≤ 10 = 0 > 10 =1
1	H21-1832	B21-1120		B21-1120_Tumor	1	1	60-70	4	2	8	4	1					222.76	184.421	397.004	1448.58	17043.4	19073.4	0.00778149	0.0167512	0.0611217	0.719129	0.804783	10.4258	1	99999	99999
				B21-1120_intermediate	1	1	60-70	4	3	12	4	1					213.748	1346.15	7614.26	33714.6	141396	184071	0.0567997	0.321277	1.42256	5.96607	7.7667
				B21-1121_Narbe_neg_pos	1	1	70-80	4	2	8	4	1					221.669	107.647	575.98	2066.26	26578.9	29328.8	0.00454205	0.0243029	0.0871839	1.12147	1.2375
				B21-1122_Tumorbed	0	99999	99999	99999	99999	99999	99999	1					240.476	26.9302	49.8108	133.639	1619.05	1829.43	0.0011363	0.00210172	0.00563876	0.0683144	0.0771912
2	H21-1996	B21-1238		B21-1238_Tumor	1	1	80-100	4	3	12	4	1					191.317	26473.9	82421.9	169139	439045	717079	1.11704	3.47772	7.13667	18.5251	30.2565	29.4629	1	99999	99999
				B21-1238_Tumor2	1	1	80-100	4	3	12	4	1					188.649	159278	172143	110409	134316	576146	6.7206	7.26343	4.65859	5.66735	24.31
				B21-1238_Tumorbett	0	99999	99999	99999	99999	99999	99999	1					227.918	25637.2	3451.51	1482.63	9765.48	40336.8	1.08174	0.145633	0.0625582	0.412045	1.70198
				B21-1238_Tumorbett2	0	99999	99999	99999	99999	99999	99999	1					230.408	50.0254	172.441	391.67	2942.38	3556.51	0.00211078	0.00727597	0.0165261	0.124151	0.150064
3	H21-2048	B21-1342		B21-1342_Tumor	1	1	60-70	4	3	12	4	1					190.926	19887.8	33712.2	86609.5	468538	608747	0.839147	1.42245	3.65441	19.7695	25.6855	119.571	1	99999	99999
				B21-1342_Tumorbett1	0	99999	99999	99999	99999	99999	99999	1					231.121	54.9026	234.828	969.151	8096.35	9355.23	0.00231657	0.00990836	0.0408924	0.341618	0.394735
				B21-1342_Tumorbett2	0	99999	99999	99999	99999	99999	99999	1
				B21-1342_Tumorbett3	0	99999	99999	99999	99999	99999	99999	1					242.386	4.809	11.8039	73.8837	736.505	827.002	0.000202911	0.000498055	0.00311745	0.0310762	0.0348946
4	H21-2260	B21-1403		B21-1403_Tumor	1	1	50	3	1	4	3	1					218.489	1914.82	1996.54	4695.27	48715.5	57322.1	0.0807941	0.0842423	0.198113	2.05551	2.41865	2.44445	0	0.334997	0
				B21-1403_1cmRand	0	99999	99999	99999	99999	99999	99999	1					196.148	942.437	5232	31533.7	407411	445119	0.0397653	0.220759	1.33053	17.1904	18.7814
				B21-1403_3cmRand	0	99999	99999	99999	99999	99999	99999	1					205.27	54.5464	835.792	7807.18	162415	171112	0.00230154	0.0352655	0.329417	6.85294	7.21992
				B21-1403_Tumorbett	0	99999	99999	99999	99999	99999	99999	1					231.691	91.7215	192.262	1054.32	22111.6	23449.9	0.00387011	0.00811234	0.0444859	0.93298	0.989448
				B21-1403_LK	0	99999	99999	99999	99999	99999	99999	1					200.886	9668.61	13479.3	33113.7	268019	324280	0.407958	0.568748	1.3972	11.3088	13.6827
5	H21-3156	B22-0050		B22-0050_Tumor	1	1	80	4	2	8	4	1					198.181	56.6231	422.545	5958.19	198143	204581	0.00238916	0.0178289	0.2514	8.36048	8.6321	1131.1	1	99999	99999
				B22-0050_1cmRand	0	99999	99999	99999	99999	99999	99999	1					213.759	952.819	1702.73	4412.12	26318.4	33386.1	0.0402033	0.0718451	0.186165	1.11048	1.4087
				B22-0050_Tumorbett1	0	99999	99999	99999	99999	99999	99999	1					218.968	17.6512	16.3674	19.8977	73.493	127.409	0.000744775	0.000690609	0.000839564	0.00310097	0.00537592
				B22-0050_Tumorbett2	0	99999	99999	99999	99999	99999	99999	1					218.429	28.7881	10.5247	26.3117	168.704	234.329	0.00121469	0.000444079	0.0011102	0.00711833	0.0098873
6	H22-0005	B22-0051		B22-0051_Tumor	1	1	80-90	4	2	8	4	1					191.766	7177.19	21010.9	66074.3	434526	528789	0.302835	0.886536	2.78794	18.3344	22.3118	35.9412	1	99999	99999
				B22-0051_1cm_001	0	99999	99999	99999	99999	99999	99999	0					202.309	21896.6	37127.6	71296.8	209115	339436	0.923907	1.56657	3.0083	8.8234	14.3222
				B22-0051_1cm_002	0	99999	99999	99999	99999	99999	99999	1					205.72	2907.88	10632.7	27351.3	115654	156546	0.122695	0.448638	1.15407	4.8799	6.6053
				B22-0051_Tumorbett	0	99999	99999	99999	99999	99999	99999	1					219.288	415.038	607.199	2310.05	11380.3	14712.6	0.0175121	0.0256202	0.0974706	0.480181	0.620784
7	H22-0082	B22-0068		B22-0068_Tumor	1	1	90-95	4	3	12	4	1					146.887	201581	268431	353866	677225	1.5011e+06	8.50552	11.3262	14.931	28.5749	63.3377	2580.69	1	99999	99999
				B22-0068_1cm	0	99999	99999	99999	99999	99999	99999	1					197.627	5012.79	11883.4	29679.5	229170	275746	0.21151	0.501411	1.2523	9.66963	11.6349
				B22-0068_Tumorbett	0	99999	99999	99999	99999	99999	99999	1					222.929	71.0772	50.3367	69.679	390.575	581.668	0.00299904	0.00212391	0.00294004	0.01648	0.024543
8	H22-0571	B22-0507		B22-0507_Tumor	1	1	100	4	3	12	4	1					101.248	1.25432e+06	289151	134401	87587	1.76545e+06	52.9247	12.2004	5.67093	3.69565	74.4918	444.34	1	42.0955	1
				B22-0507_3cmRand	0	99999	99999	99999	99999	99999	99999	1					233.749	127.692	360.195	1047.37	7155.19	8690.44	0.00538785	0.0151981	0.0441928	0.301907	0.366685
				B22-0507_1cmRand	0	99999	99999	99999	99999	99999	99999	1					237.98	317.863	416.183	806.918	3301.47	4842.43	0.0134119	0.0175605	0.0340472	0.139303	0.204322
				B22-0507_fraglichFett	0	1	99999	99999	99999	99999	99999	1					238.227	653.653	488.802	759.081	3600.84	5502.38	0.0275803	0.0206246	0.0320287	0.151934	0.232168
				B22-0507_Bauchwand	1	99999	99999	99999	99999	99999	99999	1					242.823	39.6149	164.119	558.21	3160.96	3922.9	0.00167151	0.00692485	0.0235532	0.133374	0.165523
				B22-0507_Tumorbett	0	99999	99999	99999	99999	99999	99999	1					243.176	44.7481	279.472	681.392	2950.12	3955.74	0.00188811	0.0117921	0.0287507	0.124478	0.166909
9	H22-0661	B22-0541		B22-0541_Tumor	1	1	50-60	4	1	4	3	1					210.088	4300.95	11154.4	22381.3	107897	145734	0.181475	0.47065	0.944359	4.55261	6.1491	11.9082	1	3.13469	0
				B22-0541_Tumor (2)	1	1	30	4	1	4	0	1					190.222	21270.7	32082	70549.2	386764	510666	0.897499	1.35367	2.97676	16.3192	21.5471
				B22-0541_1cmRand	0	99999	99999	99999	99999	99999	99999	1					224.534	1206.63	1472.52	2824.49	14196.8	19700.4	0.0509127	0.0621316	0.119177	0.599021	0.831242
				B22-0541_1cmRand	0	99999	99999	99999	99999	99999	99999	1					218.831	3805.53	5634.14	13216.2	70305.8	92961.7	0.160571	0.237728	0.557646	2.96649	3.92243
				B22-0541_3cmRand	0	99999	99999	99999	99999	99999	99999	1					215.798	4623.12	6734.31	13793.3	79548.4	104699	0.195068	0.284148	0.581995	3.35647	4.41768
				B22-0541_Tumorbett	0	1	99999	99999	99999	99999	99999	1					230.937	561.08	1755.71	4687.69	20556.2	27560.7	0.0236742	0.0740807	0.197793	0.867351	1.1629
10	H22-0760	B22-0677		B22-0677_Tumor	1	1	90-100	4	3	12	4	1					131.306	534572	279960	259838	547650	1.62202e+06	22.5558	11.8127	10.9636	23.1076	68.4397	221.628	1	99999	99999
				B22-0677_1cmRand	0	99999	99999	99999	99999	99999	99999	1					209.51	54165.5	7913.52	5384.25	36690.8	104154	2.28546	0.333904	0.227183	1.54813	4.39468
				B22-0677_Tumorbett	0	99999	99999	99999	99999	99999	99999	1					220.008	33.8167	166.159	767.366	6351.33	7318.67	0.00142687	0.00701093	0.0323783	0.267989	0.308805
11	H22-0896	B22-0708		B22-0708_Tumor	1	1	80-90	4	1	4	3	1					222.356	903.18	3562.69	11277.5	66037.6	81781	0.0381088	0.150325	0.475842	2.7864	3.45067	23.8787	1	16.8619	1
				B22-0708_1cmRand	1	1	80	4		4	3	1					230.559	1023.8	2955.39	7574.03	33716.1	45269.4	0.0431983	0.1247	0.31958	1.42262	1.9101
				B22-0708_3cmRand	0	99999	99999	99999	99999	99999	99999	1					236.159	28.6573	167.038	647.242	4007.11	4850.05	0.00120917	0.00704803	0.0273098	0.169077	0.204644
				B22-0708_Tumorbett	0	99999	99999	99999	99999	99999	99999	1					240.037	29.2408	104.821	277.54	1186.48	1598.09	0.00123379	0.00442282	0.0117106	0.0500626	0.0674298
				B22_0708_Tumorbett_Integrin2	0	99999	99999	99999	99999	99999	99999	1					236.899	20.958	165.727	489.08	1728.07	2403.83	0.000884305	0.0069927	0.0206363	0.0729143	0.101428
				B22_0708_Tumorbett_Integrin3	0	99999	99999	99999	99999	99999	99999	1					238.401	224.413	1020.12	1713.38	3314.73	6272.64	0.00946891	0.043043	0.0722947	0.139862	0.264669
12	H22-1200	B22-0786		B22-0786_Tumor	1	1	50	3	1	3	1	1					206.182	4971.54	15583	40662	204992	266208	0.20977	0.65751	1.7157	8.64945	11.2324	254.764	1	10.0935	1
				B22-0786_1cmRand	0	99999	99999	99999	99999	99999	99999	0					214.46	2388.03	8518.34	25181.2	136109	172196	0.100761	0.359424	1.0625	5.74298	7.26566
				B22-0786_3cmRand	0	99999	99999	99999	99999	99999	99999	1					231.125	111.886	577.359	2454.31	23230.6	26374.2	0.00472091	0.0243611	0.103557	0.980195	1.11283
				B22-0786_Tumorbett	0	99999	99999	99999	99999	99999	99999	1					236.495	53.5975	47.4132	114.295	829.616	1044.92	0.0022615	0.00200056	0.00482259	0.0350049	0.0440895
				B22-0786_Lnaxillaris	0	99999	99999	99999	99999	99999	99999		1	Ln axillaris	0	0	218.669	1885.46	4289.81	9094.33	61494.5	76764.1	0.0795553	0.181005	0.383727	2.5947	3.23899
				B22-0786_Lnprescapulrais	0	99999	99999	99999	99999	99999	99999		1	Ln prescapulrais	0	0	223.205	2023.34	5811.55	14109.7	54530.5	76475.1	0.0853729	0.245213	0.595345	2.30087	3.2268
13	H22-1246	B22-0790		B22-0790_Tumor	1	1	90-95	4	3	12	4	1					203.674	1451.65	17277.7	116685	476513	611928	0.0612512	0.729017	4.92343	20.106	25.8197	111.956	1	41.2758	1
				B22-0790_1cmRand	0	99999	99999	99999	99999	99999	99999	1					226.712	555.55	1233.65	3393.46	22290.3	27473	0.0234409	0.0520526	0.143184	0.94052	1.1592
				B22-0790_3cmRand	0	99999	99999	99999	99999	99999	99999	1					236.385	231.741	761.261	2389.57	11442.8	14825.3	0.00977812	0.0321207	0.100826	0.482817	0.625542
				B22-0790_Tumorbett	0	99999	99999	99999	99999	99999	99999	1					236.063	139.216	294.448	708.4	4323.7	5465.76	0.00587409	0.012424	0.0298903	0.182435	0.230623
14	H22-2003	B22-1162		B22-1168_Tumor	1	1	100	4	2	8	4	1					204.261	335.363	9087.32	55412.2	299996	364831	0.0141503	0.383431	2.33807	12.6581	15.3937	360.199	1	59.5801	1
				B22-1168_1cmRand	0	99999	99999	99999	99999	99999	99999	1					225.289	1025.5	3476.2	9643.68	45670.4	59815.8	0.0432702	0.146675	0.406906	1.92702	2.52387
				B22-1168_3cmRand	0	99999	99999	99999	99999	99999	99999	1					236.296	47.0457	200.563	745.303	5130.46	6123.37	0.00198505	0.00846259	0.0314474	0.216475	0.25837
				B22-1168_Tumorbett	0	99999	99999	99999	99999	99999	99999	1					240.289	13.0692	30.8059	103.62	865.366	1012.86	0.000551442	0.00129983	0.00437214	0.0365133	0.0427367
				B22-1168_Lninguinalis	0	99999	99999	99999	99999	99999	99999	1	1	Ln inguinalis	0	0	237.503	901.226	1036.41	3125.92	19840.3	24903.9	0.0380264	0.0437304	0.131895	0.837144	1.0508
15	H22-2604	B22-1652		B22-1652_Tumor	1	1	95-100	4	1	4	3	1					200.308	528.125	2075.05	9070.64	95063.5	106737	0.0222837	0.0875549	0.382727	4.01112	4.50369	2.17457	0	1.59694	0
				B22-1652_1cmRand	0	99999	99999	99999	99999	99999	99999	1					209.234	148.186	1070.99	4745.11	34698.2	40662.5	0.00625256	0.0451896	0.200216	1.46406	1.71572
				B22-1652_3cmRand	0	99999	99999	99999	99999	99999	99999	1					206.832	214.151	1245.97	6240	59138.6	66838.7	0.0090359	0.0525725	0.263291	2.4953	2.8202
				B22-1652_Tumorbett	0	99999	99999	99999	99999	99999	99999	1					209.691	312.584	805.396	2886.33	45079.9	49084.3	0.0131892	0.033983	0.121786	1.90211	2.07107
16	H22-2714	B22-1694		B22-1694_Tumor	1	1	100	4	3	12	4	1					151.448	89327.7	155522	328951	1.09839e+06	1.67219e+06	3.7691	6.56211	13.8798	46.3455	70.5565	117.192	1	255.23	1
				B22-1694_1cmRandNerv	0	99999	99999	99999	99999	99999	99999	1					206.556	964.171	4016.86	19161.6	149950	174093	0.0406823	0.169488	0.808505	6.32701	7.34569
				B22-1694_3cmRandNervneg	0	99999	99999	99999	99999	99999	99999	1					233.211	9.77077	69.6167	383.503	6088.82	6551.71	0.000412269	0.00293741	0.0161815	0.256912	0.276443
				B22-1694_Tumorbett	0	99999	99999	99999	99999	99999	99999	1					219.125	351.489	759.994	1865.44	11291.9	14268.8	0.0148308	0.0320673	0.0787105	0.476452	0.602061
				B22-1694_Ln	0	99999	99999	99999	99999	99999	99999			Ln	0	0	206.378	1423.79	4190.07	11017.4	74265.2	90896.5	0.0600754	0.176796	0.46487	3.13355	3.83529
17	H22-2999	B22-1855		B22-1855_Tumor	1	1	70-80	4	2	8	4	1					179.044	22143.4	48893	122820	528821	722678	0.93432	2.063	5.18228	22.3131	30.4927	1.53835	0	10.0496	1
				B22-1855_1cmRand	1	1	100	4	2	8	4	1					190.398	164.462	1559.94	19753.3	527581	549058	0.00693932	0.0658202	0.833472	22.2608	23.167
				B22-1855_3cmRand	0	99999	99999	99999	99999	99999	99999	1					204.403	314.901	1616.96	7302.16	62677.3	71911.3	0.013287	0.0682263	0.308108	2.64461	3.03423
				B22-1855_Tumorbett1	0	99999	99999	99999	99999	99999	99999	1					189.386	2975.36	10907.3	51723	404170	469776	0.125543	0.460222	2.18241	17.0536	19.8218
				B22-1855_Tumorbett2	1	1	>50	4	2	8	4	1
18	H23-0020	B23-0007		B23-0007_Tumor	1	1	100	4	3	12	4	1					207.068	2597.75	21295.2	47468.3	101502	172863	0.10961	0.89853	2.00288	4.28279	7.29381	556.51	1	2.24508	0
				B23-0007_1cmRand	1	1	100	4	3	12	4	1					216.353	374.28	350.035	613.698	4389.83	5727.85	0.0157924	0.0147694	0.0258944	0.185225	0.241681
				B23-0007_3cmRand	0	99999	99999	99999	99999	99999	99999	1					206.702	1492.8	3803.75	9870	61829.8	76996.3	0.0629874	0.160496	0.416456	2.60885	3.24879
				B23-0007_Tumorbett	0	99999	99999	99999	99999	99999	99999	1					223.902	3.62809	9.76792	25.3966	271.827	310.62	0.000153084	0.000412149	0.00107159	0.0114695	0.0131063
				B23-0007_Hoden	0	99999	99999	99999	99999	99999	99999	1					213.23	6082.91	2087.31	3913.42	28034	40117.6	0.256663	0.0880722	0.165123	1.18287	1.69273
19	H23-0020	B23-0280		B23-0280_Tumor	0	99999	99999	99999	99999	99999	99999	1					217.661	2184.11	8374.55	25367.1	113391	149316	0.0921567	0.353357	1.07034	4.78442	6.30027	99999	99999	99999	99999
				B23-0280_1cmRand	0	99999	99999	99999	99999	99999	99999	0					217.945	9052.71	11123.4	21016.7	96093	137286	0.381971	0.469341	0.886779	4.05456	5.79265
				B23-0280_3cmRand	0	99999	99999	99999	99999	99999	99999	1					233.551	7519.01	6408.08	7849.06	28119.6	49895.8	0.317258	0.270383	0.331184	1.18648	2.10531
				B23-0280_Tumorbett	0	99999	99999	99999	99999	99999	99999	1					245.869	25.0731	79.0766	194.413	1110.16	1408.72	0.00105794	0.00333657	0.00820307	0.0468421	0.0594397
20	H23-1035	B23-0584		B23-0584_Tumor	1	1	100	4	2	8	4	1					187.77	12904	31266.1	93727.1	516086	653983	0.544474	1.31925	3.95473	21.7758	27.5942	251.123	1	11.7072	1
				B23-0584_1cmRand	0	99999	99999	99999	99999	99999	99999	1					217.788	4449.41	8109.66	15746.2	68231	96536.2	0.187739	0.34218	0.664396	2.87894	4.07326
				B23-0584_3cmRand	0	99999	99999	99999	99999	99999	99999	1					219.962	2622.71	3557.13	6431.13	43250.7	55861.7	0.110663	0.15009	0.271356	1.82492	2.35703
				B23-0584_Tumorbett	0	99999	99999	99999	99999	99999	99999	1					236.318	29.9588	64.9912	255.857	2253.43	2604.24	0.00126408	0.00274224	0.0107957	0.0950815	0.109883
				B23-0584-Lnaxillaris	0	99999	99999	99999	99999	99999	99999	1	1	Ln axillaris right	0	0	216.464	5840.09	12704.5	29093.3	154814	202452	0.246417	0.536054	1.22756	6.53224	8.54227
																													T/N ratio: ≤ 10: n=3 (15.8%) > 10: n=16 (84.2%)		T/N ratio: ≤ 10: n=4 (33.3%) > 10: n=8 (66.7%)		21.0526	400

## Sheet: IHC tumor biopsy (Tumor-Perit.)
Case ID number	tissue type in tumor biopsies: Tumor=1 Peritumoral=2	Mean staining intensity (MI)	Intensity1_area µm2 per 10HPF	Intensity2_area µm2 per 10HPF	Intensity3_area µm2 per 10HPF	Intensity4_area µm2 per 10HPF	total area stained µm2 (Intensity level 1-4) per 10 HPF (2 370 000 µm2)	% stained area intensity1	% stained area intensity2	% stained area intensity3	% stained area intensity4	% total stained area	T/N ratio for individual patients (total stained area tumor/ total stained area peritumoral tissue)	T/peritumoral tissue ratio: ≤ 10 = 0 > 10 =1	T/N ratio for individual patients (total stained area tumor/ total stained area tumor bed)	T/tumor bed ratio: ≤ 10 = 0 > 10 =1
1	2	221.596	347.037	853.826	2646.46	23063.3	26910.6	0.0146429	0.0360264	0.111665	0.973133	1.13547	6.03703	0	88.8036	1
1	1	207.28	789.933	6130.83	29059.7	126480	162460	0.0333305	0.258685	1.22615	5.33669	6.85486
2	2	220.047	3470.23	6081.12	11070.6	41935.4	62557.4	0.146423	0.256587	0.467115	1.76943	2.63955	19.7514	1	56.2999	1
2	1	161.45	130518	208781	278960	617335	1.23559e+06	5.50711	8.80933	11.7705	26.0479	52.1348
3	2	211.34	9843.22	15730.6	39593.9	211666	276834	0.415326	0.66374	1.67063	8.93106	11.6808	2.19896	0	119.571	1
3	1	190.926	19887.8	33712.2	86609.5	468538	608747	0.839147	1.42245	3.65441	19.7695	25.6855
4	2	213.12	26.5179	462.859	3661.89	83813.6	87964.8	0.0011189	0.0195299	0.15451	3.53644	3.7116	0.591834	0	2.22007	0
4	1	219.197	2073.53	2133.02	4679.87	43174.2	52060.6	0.0874905	0.0900007	0.197463	1.82169	2.19665
5	1	198.181	56.6231	422.545	5958.19	198143	204581	0.00238916	0.0178289	0.2514	8.36048	8.6321			1131.1	1
6	2	210.816	1910.23	5654.82	16933	88888.9	113387	0.0806004	0.2386	0.714471	3.75059	4.78426	6.70685	0	51.6883	1
6	1	181.151	10120.2	29580	93546.7	627222	760469	0.427015	1.2481	3.94712	26.4651	32.0873
7	2	166.92	107518	126486	198411	653394	1.08581e+06	4.53662	5.33695	8.37176	27.5694	45.8147	1.63153	0	3045.59	1
7	1	135.857	245959	327258	428150	770157	1.77152e+06	10.378	13.8084	18.0654	32.4961	74.7478
8	2	230.33	644.667	1569.03	3793.72	20254.3	26261.7	0.0272011	0.0662036	0.160073	0.854611	1.10809	86.2003	1	572.275	1
8	1	64.2629	1.61352e+06	371548	171823	106879	2.26377e+06	68.0809	15.6771	7.2499	4.50967	95.5176
9	2	214.089	784.367	1697.6	6465.43	57258.8	66206.2	0.0330957	0.0716285	0.272803	2.41598	2.79351	2.36059	0	5.67059	0
9	1	209.547	4727.83	12411.6	24506.2	114640	156286	0.199486	0.523696	1.03402	4.83712	6.59433
10	2	202.269	1637.24	8695.31	30059.9	174536	214928	0.0690817	0.366891	1.26835	7.36439	9.06871	8.35795	0	245.449	1
10	1	122.499	601280	313848	288259	592975	1.79636e+06	25.3705	13.2425	12.1628	25.02	75.7959
11	2	230.068	414.176	1561.05	4358.15	22161.5	28494.8	0.0174758	0.065867	0.183888	0.935083	1.20231	8.02588	0	66.7754	1
11	1	206.88	4162.27	12099.9	34570.1	177864	228696	0.175623	0.510543	1.45865	7.50481	9.64963
12	2	206.285	4843.13	15737.9	42248.8	202225	265055	0.204351	0.664049	1.78265	8.53271	11.1838	0.294366	0	74.669	1
12	1	205.835	1557.38	4296.4	9964.14	62205.4	78023.3	0.0657122	0.181283	0.420428	2.6247	3.29212
13	2	237.072	199.372	504.769	1332.22	12462.5	14498.9	0.00841233	0.0212983	0.0562119	0.525844	0.611766	60.435	1	160.314	1
13	1	188.974	2052.37	24878.9	167893	681414	876238	0.0865978	1.04974	7.08411	28.7516	36.9721
3	2	225.209	91.9941	599.731	3191.49	28037	31920.2	0.00388161	0.0253051	0.134662	1.18299	1.34684	18.61	1	586.492	1
3	1	189.806	483.917	14649.5	91554.3	487347	594035	0.0204184	0.618121	3.86305	20.5632	25.0647
15	1	200.303	534.021	2091.44	9111.83	94694.6	106432	0.0225325	0.0882465	0.384466	3.99555	4.4908			2.16835	0
16	1	151.448	89327.7	155522	328951	1.09839e+06	1.67219e+06	3.7691	6.56211	13.8798	46.3455	70.5565			117.192	1
17	2	206.457	268.729	1779.07	7145.03	64789.6	73982.4	0.0113388	0.0750664	0.301478	2.73374	3.12162	11.7308	1	1.84741	0
17	1	179.614	96.7953	1391.73	28164.1	838217	867869	0.00408419	0.0587229	1.18836	35.3678	36.619
18	2	137.859	2504.14	21650.7	43381.5	52613.7	120150	0.10566	0.91353	1.83044	2.21999	5.06962	3.72758	0	1441.86	1
18	1	210.944	3060.96	19857.6	69837.5	355113	447869	0.129155	0.837875	2.94673	14.9837	18.8974
20	1	187.77	12904	31266.1	93727.1	516086	653983	0.544474	1.31925	3.95473	21.7758	27.5942			251.123	1
														T/N ratio: ≤ 10: n=10 (66.7%) > 10: n=5 (33.3%)		T/N ratio: ≤ 10: n=4 (21.1%) > 10: n=19 (78.9%)

## Sheet: subj. Pathol.-NIRF agreement
				Histology			NIRF imaging on NIR group
Case ID number	treatment group control=0 NIRF = 1	H-number	Block Number	Peritumoral tissue=0 tumor=1 lymph node=2 bone=3 testicle=4 lung nodule=5	1cm margin visible no=0 yes=1	1cm margin complete=0 incomplete=1	NIRF image of formalin section available no=0 yes=1 no but fresh tissue NIR image available=2	positive NIR signal no=0 yes=1	NIR signal corresponds with presence/ absence tumor tissue in the block no=0 yes=1	true negativ=0 true positive=1 flase positive=2 (count only once for each structure) false negative=3	suspected reason for flase positivity
1	1	H21-1832	1	1	99999	99999	1	1	1	1
1	1	H21-1832	2	1	99999	99999	1	1	1	1
1	1	H21-1832	3	1	99999	99999	1	1	1	1
1	1	H21-1832	4	0	99999	99999	1	0	1	0
1	1	H21-1832	5	0	99999	99999	1	0	1	0
1	1	H21-1832	6	0	99999	99999	1	0	1	0
1	1	H21-1832	7	1	99999	99999	1	1	1	1
1	1	H21-1832	8	1	99999	99999	0	99999	99999	99999
1	1	H21-1832	9	1	99999	99999	1	1	1	1
1	1	H21-1832	10	0	99999	99999	1	0	1	0
1	1	H21-1832	11	1	99999	99999	1	1	1	1
2	0	H21-1996	1	1	1	0
2	0	H21-1996	2	1	1	0
2	0	H21-1996	3	1	1	0
2	0	H21-1996	4	1	0	99999
2	0	H21-1996	5	0	0	99999
2	0	H21-1996	6	0	99999	99999
2	0	H21-1996	7	1	1	0
2	0	H21-1996	8	1	1	0
2	0	H21-1996	9	0	1	0
2	0	H21-1996	10	1	1	0
2	0	H21-1996	11	0	1	0
3	0	H21-2048	1	1	99999	99999
3	0	H21-2048	2	1	99999	99999
3	0	H21-2048	3	0	99999	99999
3	0	H21-2048	4	0	99999	99999
3	0	H21-2048	5	1	99999	99999
3	0	H21-2048	6	0	99999	99999
3	0	H21-2048	7	0	99999	99999
3	0	H21-2048	8	0	99999	99999
3	0	H21-2048	9	0	99999	99999
3	0	H21-2048	10	0	99999	99999
4	1	H21-2260	1	0	1	0	1	0	1	0
4	1	H21-2260	2	1	1	0	1	1	1	1
4	1	H21-2260	3	0	1	0	1	0	1	0
4	1	H21-2260	4	0	0	99999	1	0	1	0
4	1	H21-2260	5	1	0	99999	1	1	1	1
4	1	H21-2260	6	1	0	99999	1	1	1	1
4	1	H21-2260	7	1	0	99999	1	0	1	0
4	1	H21-2260	8	0	1	0	1	0	1	0
4	1	H21-2260	9	1	0	99999	1	1	1	1
4	1	H21-2260	10	0	1	0	1	0	1	0
4	1	H21-2260	11	1	0	99999	1	1	1	1
4	1	H21-2260	12	0	1	0	1	0	1	0
4	1	H21-2260	13	1	0	99999	1	1	1	1
4	1	H21-2260	14	0	0	99999	1	0	1	0
4	1	H21-2260	15	1	0	99999	1	1	1	1
4	1	H21-2260	16	0	1	0	1	0	1	0
4	1	H21-2260	17	0	0	99999	1	0	1	0
4	1	H21-2260	18	0	1	0	1	0	1	0
4	1	H21-2260	19	1	0	99999	1	1	1	1
4	1	H21-2260	20	0	1	0	1	0	1	0
4	1	H21-2260	21	2	99999	99999	2	1	0	2	unclear uptake in lymphatic tissue
4	1	H21-2260	22	2	99999	99999	2	1	0	2	unclear uptake in lymphatic tissue
4	1	H21-2260	23	2	99999	99999	2	1	0	2	unclear uptake in lymphatic tissue
5	0	H21-3156	1	2	99999	99999
5	0	H21-3156	2	1	1	0
5	0	H21-3156	3	1	0	99999
5	0	H21-3156	4	0	1	0
5	0	H21-3156	5	1	0	99999
5	0	H21-3156	6	0	1	0
5	0	H21-3156	7	1	1	0
5	0	H21-3156	8	1	0	99999
5	0	H21-3156	9	0	1	0
5	0	H21-3156	10	0	0	99999
5	0	H21-3156	11	1	1	0
5	0	H21-3156	12	0	0	99999
5	0	H21-3156	13	1	0	99999
5	0	H21-3156	14	1	1	0
5	0	H21-3156	15	0	1	0
5	0	H21-3156	16	1	1	0
5	0	H21-3156	17	0	0	99999
5	0	H21-3156	18	0	1	0
5	0	H21-3156	19	0	1	0
5	0	H21-3156	20	0	0	99999
6	1	H22-0005	1	5	99999	99999	1	1	1	1
6	1	H22-0005	2	0	0	99999	0	99999	99999	99999
6	1	H22-0005	3	0	0	99999	0	99999	99999	99999
6	1	H22-0005	4	0	0	99999	0	99999	99999	99999
6	1	H22-0005	5	1	1	0	1	1	1	1
6	1	H22-0005	6	1	0	99999	1	1	1	1
6	1	H22-0005	7	0	0	99999	1	0	1	0
6	1	H22-0005	8	1	0	99999	1	1	1	1
6	1	H22-0005	9	1	0	99999	1	1	1	1
6	1	H22-0005	10	1	1	0	1	1	1	1
6	1	H22-0005	11	1	0	99999	1	1	1	1
6	1	H22-0005	12	0	0	99999	1	0	1	0
6	1	H22-0005	13	0	0	99999	1	0	1	0
6	1	H22-0005	14	1	0	99999	1	1	1	1
6	1	H22-0005	15	1	1	0	1	99999	99999	99999
6	1	H22-0005	16	1	1	0	1	1	1	1
6	1	H22-0005	17	0	0	99999	1	0	1	0
6	1	H22-0005	18	3	99999	99999	2	1	0	2	unclear uptake in lymphatic tissue
7	1	H22-0082	1	1	1	0	1	1	1	1
7	1	H22-0082	2	1	0	99999	1	1	1	1
7	1	H22-0082	3	0	1	0	1	1	1	1
7	1	H22-0082	4	0	1	0	1	1	0	2	reactive/inflamed tissue
7	1	H22-0082	5	1	1	0	1	1	1	1
7	1	H22-0082	6	1	1	0	1	1	1	1
7	1	H22-0082	9	1	1	0	1	1	1	1
7	1	H22-0082	11	1	1	0	1	1	1	1
7	1	H22-0082	12	1	1	0	1	1	1	1
7	1	H22-0082	14	0	0	0	1	0	1	0
8	1	H22-0571	1	0	0	99999	1	1	0	2	unclear
8	1	H22-0571	2	0	0	99999	1	1	1	1
8	1	H22-0571	3	1	1	0	1	1	1	1
8	1	H22-0571	4	1	0	99999	1	1	1	1
8	1	H22-0571	5	0	0	99999	1	0	1	0
8	1	H22-0571	6	1	0	99999	1	1	1	1
8	1	H22-0571	7	1	0	99999	1	1	1	1
8	1	H22-0571	8	0	1	0	1	0	1	0
8	1	H22-0571	9	0	1	0	1	0	1	0
8	1	H22-0571	10	0	1	0	1	0	1	0
8	1	H22-0571	11	1	0	99999	1	1	1	1
8	1	H22-0571	12	1	0	99999	1	99999	99999	99999
8	1	H22-0571	13	1	1	0	1	1	1	1
8	1	H22-0571	14	0	0	99999	1	0	1	0
8	1	H22-0571	15	0	0	99999	1	99999	99999	99999
8	1	H22-0571	16	1	0	99999	1	1	1	1
8	1	H22-0571	17	0	1	0	1	0	1	0
8	1	H22-0571	18	1	0	99999	0	99999	99999	99999
8	1	H22-0571	19	1	0	99999	0	99999	99999	99999
8	1	H22-0571	20	1	0	99999	0	99999	99999	99999
9	0	H22-0661	1	1	0	99999
9	0	H22-0661	2	1	1	0
9	0	H22-0661	3	1	1	0
9	0	H22-0661	4	1	1	0
9	0	H22-0661	5	1	1	0
9	0	H22-0661	6	1	1	0
9	0	H22-0661	7	1	1	0
9	0	H22-0661	8	1	1	0
9	0	H22-0661	9	0	1	0
9	0	H22-0661	10	0	0	99999
9	0	H22-0661	11	0	1	0
9	0	H22-0661	12	0	1	0
9	0	H22-0661	13	0	0	99999
9	0	H22-0661	14	0	0	99999
9	0	H22-0661	15	0	0	99999
9	0	H22-0661	16	0	0	99999
9	0	H22-0661	17	0	1	0
9	0	H22-0661	18	0	1	0
9	0	H22-0661	19	0	1	0
9	0	H22-0661	20	0	1	0
10	0	H22-0760	1	0	99999	99999
10	0	H22-0760	2	0	99999	99999
10	0	H22-0760	3	0	99999	99999
10	0	H22-0760	4	0	99999	99999
10	0	H22-0760	5	0	99999	99999
10	0	H22-0760	6	1	0	99999
10	0	H22-0760	7	1	1	1
10	0	H22-0760	8	1	0	99999
10	0	H22-0760	9	1	0	99999
10	0	H22-0760	10	0	0	99999
10	0	H22-0760	11	1	0	99999
10	0	H22-0760	12	1	1	0
10	0	H22-0760	13	1	0	99999
10	0	H22-0760	14	1	0	99999
10	0	H22-0760	15	0	0	99999
10	0	H22-0760	16	1	0	99999
10	0	H22-0760	17	1	0	99999
10	0	H22-0760	18	0	0	99999
10	0	H22-0760	19	0	0	99999
10	0	H22-0760	20	0	0	99999
10	0	H22-0760	21	1	1	1
10	0	H22-0760	22	1	0	99999
10	0	H22-0760	23	1	0	99999
11	1	H22-0896	1	0	0	99999	0	99999	99999	99999
11	1	H22-0896	2	0	0	99999	0	99999	99999	99999
11	1	H22-0896	3	0	0	99999	0	99999	99999	99999
11	1	H22-0896	4	0	1	0	1	0	1	0
11	1	H22-0896	5	0	0	99999	1	0	1	0
11	1	H22-0896	6	0	1	0	1	1	0	2	reactive/inflamed tissue
11	1	H22-0896	7	1	1	0	1	1	1	1
11	1	H22-0896	8	0	0	99999	1	1	0	2	reactive/inflamed tissue
11	1	H22-0896	9	1	0	99999	1	1	1	1
11	1	H22-0896	10	0	1	0	1	0	1	0
11	1	H22-0896	11	1	0	99999	1	1	1	1
11	1	H22-0896	12	1	0	99999	1	1	1	1
11	1	H22-0896	13	0	0	99999	1	0	1	0
11	1	H22-0896	14	0	0	99999	1	0	1	0
11	1	H22-0896	15	0	1	0	1	0	1	0
11	1	H22-0896	16	0	1	0	1	1	0	2	reactive/inflamed tissue
11	1	H22-0896	17	0	1	0	1	0	1	0
11	1	H22-0896	18	3	99999	99999	1	1	0	2	unclear uptake in bone
12	1	H22-1200	1	2	99999	99999	1	1	0	2	unclear uptake in lymphatic tissue
12	1	H22-1200	2	2	99999	99999	1	1	0
12	1	H22-1200	3	2	99999	99999	1	1	0	2	unclear uptake in lymphatic tissue
12	1	H22-1200	4	2	99999	99999	1	1	0
12	1	H22-1200	5	1	0	99999	1	1	1	1
12	1	H22-1200	6	1	0	99999	1	1	1	1
12	1	H22-1200	7	1	0	99999	1	1	1	1
12	1	H22-1200	8	1	1	1	1	1	1	1
12	1	H22-1200	9	1	0	99999	1	1	1	1
12	1	H22-1200	10	0	1	0	1	0	1	0
12	1	H22-1200	11	1	1	1	1	1	1	1
12	1	H22-1200	12	1	0	99999	1	1	1	1
12	1	H22-1200	13	1	1	1	1	1	1	1
12	1	H22-1200	14	0	0	99999	1	0	1	0
12	1	H22-1200	15	0	0	99999	1	0	1	0
12	1	H22-1200	16	0	0	99999	1	0	1	0
12	1	H22-1200	17	1	0	99999	1	1	1	1
12	1	H22-1200	18	1	0	99999	1	1	1	1
12	1	H22-1200	19	1	0	99999	1	99999	99999	99999
12	1	H22-1200	20	0	0	99999	1	0	1	0
12	1	H22-1200	21	0	1	0	1	0	1	0
12	1	H22-1200	22	0	0	99999	1	0	1	0
12	1	H22-1200	23	0	1	0	1	0	1	0
12	1	H22-1200	24	1	0	99999	1	1	1	1
12	1	H22-1200	25	1	0	99999	1	1	1	1
12	1	H22-1200	26	1	0	99999	1	1	1	1
13	0	H22-1246	2	1	0	99999
13	0	H22-1246	3	1	1	0
13	0	H22-1246	4	0	1	0
13	0	H22-1246	5	1	0	99999
13	0	H22-1246	6	0	1	0
13	0	H22-1246	7	1	0	99999
13	0	H22-1246	8	1	1	0
13	0	H22-1246	9	1	0	99999
13	0	H22-1246	10	0	1	0
13	0	H22-1246	11	0	1	0
13	0	H22-1246	12	0	1	0
13	0	H22-1246	13	0	1	0
13	0	H22-1246	14	0	1	0
13	0	H22-1246	15	1	0	99999
14	0	B22-1162	1	2	99999	99999
14	0	B22-1162	2	1	1	0
14	0	B22-1162	3	0	1	0
14	0	B22-1162	4	1	1	0
14	0	B22-1162	5	0	1	0
14	0	B22-1162	6	1	1	0
14	0	B22-1162	7	0	1	0
14	0	B22-1162	8	1	1	0
14	0	B22-1162	9	0	1	0
14	0	B22-1162	10	1	1	0
14	0	B22-1162	11	0	1	0
14	0	B22-1162	12	1	1	0
14	0	B22-1162	13	0	1	0
14	0	B22-1162	14	1	1	0
14	0	B22-1162	15	0	1	0
15	1	H22-2604	1	0	1	0	1	1	1	1
15	1	H22-2604	2	1	1	0	1	1	1	1
15	1	H22-2604	3	1	0	99999	1	1	1	1
15	1	H22-2604	4	1	0	99999	1	1	1	1
15	1	H22-2604	5	1	0	99999	1	1	1	1
15	1	H22-2604	6	0	0	99999	1	0	1	0
15	1	H22-2604	7	0	0	99999	1	0	1	0
15	1	H22-2604	8	1	0	99999	1	1	1	1
15	1	H22-2604	9	1	0	99999	1	1	1	1
16	1	H22-2714	1	0	1	0	1	0	1	0
16	1	H22-2714	2	0	0	99999	1	0	1	0
16	1	H22-2714	3	0	0	99999	1	0	1	0
16	1	H22-2714	4	0	1	0	1	0	1	0
16	1	H22-2714	5	1	0	99999	1	1	1	1
16	1	H22-2714	6	1	0	99999	1	1	1	1
16	1	H22-2714	7	1	0	99999	1	1	1	1
16	1	H22-2714	8	1	0	99999	1	1	1	1
16	1	H22-2714	9	1	0	99999	1	1	1	1
16	1	H22-2714	10	1	0	99999	1	1	1	1
16	1	H22-2714	11	2	99999	99999	1	1	0	2	unclear uptake in lymphatic tissue
17	0	H22-2999	1	1	1	0
17	0	H22-2999	2	1	1	1
17	0	H22-2999	3	1	1	1
17	0	H22-2999	4	1	1	1
17	0	H22-2999	5	1	1	0
17	0	H22-2999	6	1	1	0
17	0	H22-2999	7	1	1	1
17	0	H22-2999	8	1	1	1
17	0	H22-2999	9	1	1	0
17	0	H22-2999	10	1	1	0
17	0	H22-2999	11	1	1	0
17	0	H22-2999	12	1	1	0
17	0	H22-2999	13	1	1	0
17	0	H22-2999	14	1	1	0
17	0	H22-2999	15	1	0	0
17	0	H22-2999	16	1	1	1
17	0	H22-2999	17	1	1	1
17	0	H22-2999	18	1	1	1
17	0	H22-2999	19	1	1	1
17	0	H22-2999	20	0	1	0
17	0	H22-2999	21	1	1	1
17	0	H22-2999	22	1	1	0
18	1	H23-0020	1	4	99999	99999	1	1	0	2	unclear uptake in testicle and epididymis
18	1	H23-0020	2	4	99999	99999	1	1	0
18	1	H23-0020	3	4	99999	99999	1	1	0
18	1	H23-0020	4	4	99999	99999	1	1	0
18	1	H23-0020	5	4	99999	99999	1	1	0
18	1	H23-0020	6	4	99999	99999	1	1	0
18	1	H23-0020	7	0	1	0	1	0	1	0
18	1	H23-0020	8	0	1	0	1	0	1	0
18	1	H23-0020	9	0	1	0	1	0	1	0
18	1	H23-0020	10	0	1	0	1	1	0	2	reactive/inflamed tissue
18	1	H23-0020	11	0	1	0	1	0	1	0
18	1	H23-0020	12	1	1	0	1	1	1	1
18	1	H23-0020	13	1	1	0	1	1	1	1
18	1	H23-0020	14	1	1	0	1	1	1	1
18	1	H23-0020	15	0	1	0	1	1	0	2	reactive/inflamed tissue
18	1	H23-0020	16	1	1	0	1	1	1	1
18	1	H23-0020	17	1	1	0	1	1	1	1
18	1	H23-0020	18	0	1	0	1	0	1	0
18	1	H23-0020	19	0	1	0	1	0	1	0
18	1	H23-0020	20	1	0	99999	1	1	1	1
18	1	H23-0020	21	0	1	0	1	0	1	0
18	1	H23-0020	22	0	1	0	1	0	1	0
18	1	H23-0020	23	1	1	0	1	1	1	1
19	0	H23-0020	1	2	99999	99999
19	0	H23-0020	2	2	99999	99999
19	0	H23-0020	3	0	1	0
19	0	H23-0020	4	1	0	99999
19	0	H23-0020	5	1	0	99999
19	0	H23-0020	6	0	1	0
19	0	H23-0020	7	1	0	99999
19	0	H23-0020	8	0	1	0
19	0	H23-0020	9	1	0	99999
19	0	H23-0020	10	0	0	99999
19	0	H23-0020	11	0	0	99999
19	0	H23-0020	12	0	0	99999
19	0	H23-0020	13	0	1	0
19	0	H23-0020	14	1	0	99999
19	0	H23-0020	15	0	0	99999
19	0	H23-0020	16	0	1	0
19	0	H23-0020	17	0	1	0
19	0	H23-0020	18	0	1	0
19	0	H23-0020	19	1	0	99999
19	0	H23-0020	20	0	1	0
19	0	H23-0020	21	0	1	0
19	0	H23-0020	22	1	0	99999
19	0	H23-0020	23	0	0	99999
19	0	H23-0020	24	1	0	99999
19	0	H23-0020	25	0	0	99999
19	0	H23-0020	26	0	0	99999
19	0	H23-0020	27	0	0	99999
19	0	H23-0020	28	0	1	0
19	0	H23-0020	29	1	0	99999
19	0	H23-0020	30	0	0	99999
19	0	H23-0020	31	1	1	0
19	0	H23-0020	32	1	0	99999
19	0	H23-0020	33	0	0	99999
19	0	H23-0020	34	1	0	99999
19	0	H23-0020	35	1	1	0
19	0	H23-0020	36	1	0	99999
19	0	H23-0020	37	1	0	99999
20	0	H23-1035	1	2	99999	99999
20	0	H23-1035	2	0	0	99999
20	0	H23-1035	3	1	0	99999
20	0	H23-1035	4	0	0	99999
20	0	H23-1035	5	1	0	99999
20	0	H23-1035	6	1	1	0
20	0	H23-1035	7	1	1	0
20	0	H23-1035	8	0	0	99999
20	0	H23-1035	9	0	0	99999
20	0	H23-1035	10	0	0	99999
20	0	H23-1035	11	0	0	99999
20	0	H23-1035	12	0	0	99999
20	0	H23-1035	13	0	0	99999
20	0	H23-1035	14	1	0	99999
20	0	H23-1035	15	0	0	99999
20	0	H23-1035	16	1	0	99999
